# Supplementary material for: Licochalcone A-Inspired Chalcones: Synthesis and Their Antiproliferative Potential in Prostate Cancer Cells
Source: Molecules. 2024 Dec 20;29(24):6023. doi: 10.3390/molecules29246023 (PMC11679503; doi:10.3390/molecules29246023)
Supplement: Supplementary file 1 [file molecules-29-06023-s001.zip]

Archive with 1 entries (1 files):
- molecules-3316805-supplementary.pdf
